# Supplementary material for: First-in-child phase I trial of p-STAT3 inhibitor WP1066 in pediatric brain tumor patients
Source: JCI Insight. 2025 Dec 11;11(3):e194823. doi: 10.1172/jci.insight.194823 (PMC12893104; doi:10.1172/jci.insight.194823)
Supplement: Supporting data values [file jciinsight-11-194823-s256.xlsx]

## Sheet: Sheet1
Supporting Data for Figure 4.
Phospho-STAT3 (p-STAT3) Ananlysis by Flow Cytometry of PBMCs before and after WP1066 Treatment
	% positive PBMCs for p-STAT3
			duplicate run		triplicate run
Subject	C1D1 hr0	C1D2 hr24	C1D1 hr0	C1D2 hr24	C1D1 hr0	C1D2 hr24
1	42	21	40	20	43	21
2	48	26	49	25	48	22
3	40	20	40	19	40	20
4	50	20	48	17	50	20
5	48	24	49	23	48	24
